# Supplementary material for: Isolated positive anti-SS-B autoantibodies are not related to clinical features of systemic autoimmune diseases: Results from a routine population survey
Source: PLoS One. 2017 Sep 20;12(9):e0185104. doi: 10.1371/journal.pone.0185104 (PMC5607193; doi:10.1371/journal.pone.0185104)
Supplement: S1 Dataset — (XLSX) [file pone.0185104.s001.xlsx]

## Sheet: ssb
ID	Age	Sexe	AAN	Typedefluo	autre_fluo	AntiADN	Antinucleosome	Autres_AA	TauxSSB	AntiENA	FR	antiCCP	CTD	MAI	Titrediv100	AANsup160
1	30.0795	0	0		0	0	0	0	1	0	0	0	0	0	0	0
2	68.3342	0	0		0	0	NA	0	1.6	0	0	0	0	0	0	0
3	78.474	0	1280	homoge	1	0	0	0	1.2	0	0	0	0	0	12.8	1
4	46.7863	1	320	mouche	0	0	0	0	1.6	0	0	0	0	0	3.2	1
5	75.1781	0	0		0	0	0	0	1.1	0	0	0	0	0	0	0
6	42.211	0	0		0	0	0	0	3.7	0	0	0	0	0	0	0
7	2.78082	0	0		0	0	0	0	5.3	0	0	0	0	0	0	0
8	54.9479	0	0		0	0	0	0	1.8	0	0	0	0	0	0	0
9	50.8575	0	0		0	0	0	0	6.2	0	0	0	0	1	0	0
10	35.411	0	160	mouche	0	0	0	0	1.2	0	0	0	0	0	1.6	1
11	26.2082	0	0		0	0	0	0	5.7	0	0	0	0	0	0	0
12	43.9288	0	160	mouche	0	0	0	0	1.7	0	0	NA	0	0	1.6	1
13	46.7205	0	0		0	0	0	0	1.1	0	0	1	0	0	0	0
14	44.7178	0	0		0	0	0	0	3.8	0	0	0	0	0	0	0
15	83.7644	1	0		0	0	0	0	1.9	0	0	0	0	0	0	0
16	91.2795	0	320	mouche	0	0	0	0	8	0	0	0	0	0	3.2	1
17	64.726	0	160	mouche	0	0	0	0	7.6	0	0	0	0	1	1.6	1
18	14.0493	1	0		0	0	0	0	1.3	0	0	0	0	1	0	0
19	45.0055	0	0		0	0	0	0	1.3	0	0	0	0	0	0	0
20	58.0904	0	NA		0	0	0	0	6.2	0	0	0	0	0	NA	NA
21	46.989	1	0		0	0	0	0	1.5	0	1	0	0	0	0	0
22	37.6603	0	0		0	NA	NA	0	1.6	0	1	0	0	0	0	0
23	41.4712	0	320	homoge	1	0	0	0	1.5	0	0	0	0	0	3.2	1
24	58.7315	0	0		0	0	0	0	1.1	0	0	0	0	0	0	0
25	62.1589	0	0		0	NA	NA	0	3.7	0	0	0	0	0	0	0
26	56.5753	0	0		0	0	0	0	2.4	0	0	0	0	0	0	0
27	22.5863	0	0		0	0	0	0	1.1	0	0	0	0	0	0	0
28	28.5123	0	0		0	0	0	0	1.1	0	0	0	0	0	0	0
29	46.937	1	1280	mouche	0	0	0	0	6.4	0	0	0	0	0	12.8	1
30	81.1836	1	160	mouche	0	0	0	0	2.9	0	0	0	0	0	1.6	1
31	45.3945	0	0		0	0	0	0	1.3	0	0	0	0	0	0	0
32	68.7397	0	320	mouche	0	0	0	0	2.2	0	0	0	0	0	3.2	1
33	81.989	0	0		0	0	0	0	1	0	0	0	0	0	0	0
34	28.2932	0	0		0	0	0	0	3.3	0	0	0	0	0	0	0
35	39.5753	0	0		0	0	0	0	2	0	0	0	0	0	0	0
36	49.9836	0	0		0	NA	NA	0	1.4	0	0	0	0	0	0	0
37	35.1452	1	0		0	NA	NA	0	1.3	0	0	0	0	0	0	0
38	50.0137	0	1280	homoge	1	1	0	1	2.6	0	0	0	0	0	12.8	1
39	73.7753	1	160	homoge	1	NA	NA	0	3.4	0	0	0	0	1	1.6	1
40	14.1123	0	320	homoge	1	0	0	0	1.5	0	0	0	0	1	3.2	1
41	61.6356	1	0		0	0	0	0	5.1	0	0	0	0	0	0	0
42	53.5781	0	0		0	0	0	0	1.1	0	0	0	0	0	0	0
43	42.937	0	320	mouche	0	0	0	0	1.8	0	0	0	0	0	3.2	1
44	46.3315	1	NA		0	0	0	0	2.6	0	0	0	0	0	NA	NA
45	83.9836	0	160	homoge	1	0	0	0	1	0	0	0	0	1	1.6	1
46	55.6356	0	0		0	0	0	0	1.1	0	0	0	0	0	0	0
47	58.3397	0	0		0	0	0	0	2.7	0	0	0	0	0	0	0
48	30.326	0	160	mouche	0	0	0	0	2.1	0	0	0	0	0	1.6	1
49	55.2164	1	0		0	0	0	0	3.8	0	0	0	0	0	0	0
50	40.2521	0	0		0	0	0	0	5.6	0	0	0	0	0	0	0
51	52.2904	1	0		0	0	0	0	1.1	0	0	0	0	0	0	0
52	54.7534	0	0		0	0	0	0	1	0	0	0	0	0	0	0
53	55.5534	0	0		0	0	0	0	1.6	0	0	0	0	0	0	0
54	44.2959	0	0		0	0	0	0	6.9	0	0	0	0	0	0	0
55	65.0932	0	320	autre	1	0	0	0	3.9	0	0	0	0	0	3.2	1
56	58.8521	0	0		0	0	0	0	1.1	0	0	0	0	0	0	0
57	84.274	0	160	homoge	1	0	0	0	3	0	0	0	0	0	1.6	1
58	34.5068	0	0		0	0	0	0	1.3	0	0	0	0	0	0	0
59	50.4932	1	0		0	0	0	0	7.5	0	0	0	0	0	0	0
60	48.4712	1	0		0	0	0	0	7.4	0	NA	0	0	0	0	0
61	78.7342	0	1280	mouche	0	1	1	1	7.9	0	0	0	1	1	12.8	1
62	34.8356	0	1280	centromere	1	0	1	1	3.4	1	0	0	1	1	12.8	1
63	45.0493	0	0		0	0	0	0	1	0	0	0	1	1	0	0
64	75.4164	0	320	homoge	1	0	0	0	4.4	0	0	1	1	1	3.2	1
65	73.6493	0	1280	autre	1	0	0	0	1.1	0	0	0	1	1	12.8	1
66	50.7699	0	1280	mouche	0	0	0	0	1.2	0	0	0	1	1	12.8	1
67	39.1507	0	160	homoge	1	1	1	1	8	0	0	0	1	1	1.6	1
68	71.9534	1	1280	autre	1	0	NA	1	1.2	1	0	0	1	1	12.8	1
69	58.8822	0	640	mouche	0	1	0	1	2.8	0	1	1	1	1	6.4	1
70	50.0055	0	1280	autre	1	0	1	1	4.4	1	0	0	1	1	12.8	1
71	25.9288	0	320	mouche	0	0	0	0	1.2	0	1	1	1	1	3.2	1
72	46.611	0	1280	centromere	1	0	0	1	1	1	0	0	1	1	12.8	1
73	69.1342	0	320	homoge	1	0	0	0	1.1	1	0	0	1	1	3.2	1
74	43.9288	0	0		0	0	0	0	1.6	0	0	1	1	1	0	0
75	47.1589	0	1280	mouche	0	0	0	0	1.7	0	0	0	1	1	12.8	1
